# Supplementary material for: A Combined Near-Infrared and Mid-Infrared Spectroscopic Approach for the Detection and Quantification of Glycine in Human Serum
Source: Sensors (Basel). 2022 Jun 15;22(12):4528. doi: 10.3390/s22124528 (PMC9228712; doi:10.3390/s22124528)
Supplement: Supplementary file 1 [file sensors-22-04528-s001.zip]

Archive with 1 entries (1 files):
- sensors-1736409-supplementary.pdf
